# Supplementary material for: Trend in Devices and Digital Tools for Remote Consultation From Medical Providers to Specialists: Scoping Review
Source: Online J Public Health Inform. 2026 Jul 15;18:e87559. doi: 10.2196/87559 (PMC13372300; doi:10.2196/87559)
Supplement: Multimedia Appendix 3 [file ojphi-v18-e87559-s003.xlsx]

## Sheet: Appendix3
				Article information												Study Characteristics						Detail of Teleconsultation
study No.	Title	Authors	Abstract	Published Year	Journal	Volume	Issue	Pages	DOI	Design	Country	Region	International or Domestic Consultations	Target department or organ	Acute or Chronic	Study Period	Target population	Target Patients Age Group	Sample size	Consultation Breakdown	Consultation Method	Image Modalities use	Consultation Forms	Purpose of the Research	Cost-related mention
1	Digitally-mediated coordination in healthcare: the effects of teleconsultation on doctor-to-doctor relational coordination	Olive MV; Gastaldi L; Corso M	BACKGROUND: Digitalization transforms the way in which interdependent work is coordinated, especially in healthcare settings. This work deepens the effect of teleconsultation use on health professionals' coordination. For this aim, we rely on Relational Coordination Theory (RCT), which explores coordination as an interactive process among group participants within the context of task interdepende…	2024	BMC Health Serv Res	24	1	258	10.1186/s12913-024-10726-5	Original	Italy	Europe	Domestic	Not specified or Multidisciplinary	Chronic	March to April 2023	Italian specialist doctors	Adult	489 answers	Both	-	Unknown	doctor-to-doctor	To understand the effect of digitally mediated coordination mechanisms on relational coordination	0
2	Demographic profile of patients seeking teleophthalmology consultations through e-Sanjeevani: Retrospective analysis of 5138 patients from North India	Markan A; Kishore A; Agarwal A; Akella M; Singh A; Goyal S; Roy M; Singh M	PURPOSE: To report the demographic profile of patients registered through e-Sanjeevani OPD seeking teleophthalmology services. METHODS: This was a cross-sectional data analysis of patients with ocular complaints registered through the e-Sanjeevani platform at a tertiary care center. It was a doctor-to-doctor consultation, where teleophthalmology consultants provided teleconsultation services at s…	2022	Indian J Ophthalmol	70	12	4238-4243	10.4103/ijo.IJO_781_22	Original	India	Asia	Domestic	Ophthalmology	Chronic	May 2021 to Feb 2022	Patients with ocular complaints registered through the e-Sanjeevani platform at a tertiary care center	Adult	5138 cases	Primary care provider to specialist	Web or app-based synchronous platforms	Real-time video, Photograph	doctor-to-patient with doctor	To diagnosis and treatment the case	0
3	Cost-Effectiveness of a New Outpatient Pulmonology Care Model Based on Physician-to-Physician Electronic Consultation	Álvarez-Dobaño JM; Toubes M; Novo-Platas JÁ; Reyes-Santías F; Atienza G; Portela M; Rábade C; Lourido T; Casal A; Rodríguez-García C; Riveiro V; Abelleira R; Ricoy J; Rodríguez-Núñez N; Zamarrón C; Calle F; Gude F; Valdés L	INTRODUCTION: This study assesses the impact of an electronic physician-to-physician consultation program on the waiting list and the costs of a Pulmonology Unit. MATERIALS AND METHODS: A prepost intervention study was conducted after a new ambulatory pulmonary care protocol was implemented and the capacity of the unit was adopted. In the new model, physicians at all levels of healthcare send ele…	2022	Can Respir J	2022		2423272	10.1155/2022/2423272	Original	Canada	North America	Domestic	Pulmonology	Acute	2019 to 2021	Patients in Pulmonary Care Unit	Adult	13212 cases	Primary care provider to specialist	e-mail	X-ray, Physiological data (Pulmonary Function Test)	doctor-to-doctor	To prevent heavy waiting list and reduce cost	1
4	Evaluation of electronic consults for outpatient pediatric patients with dermatologic complaints	Pahalyants V; Murphy WS; Gunasekera NS; Das S; Hawryluk EB; Kroshinsky D	BACKGROUND: Although dermatologic complaints are frequently encountered by pediatricians, access to pediatric dermatologists remains limited. Teledermatology has been proposed to expand access to dermatologic care for children. We report our experience with a physician-to-physician store-and-forward teledermatology service (eConsults), focusing on patient and consult characteristics and their rel…	2021	Pediatr Dermatol	38	5	1210-1218	10.1111/pde.14719	Original	US	North America	Domestic	Dermatology	Acute	January 13th 2020 to July 17th 2020	Children with skin program	Child	310 cases	Primary care provider to specialist	e-mail	Photograph	doctor-to-doctor	To expand access to dermatologic care for children by focusing on patient and consult characteristics and their relationshiop with teledermatologist confidence and follow-up recommendations as well as clinical outcomes	1
5	The management of COVID-19 cases through telemedicine in Brazil	Montelongo A; Becker JL; Roman R; de Oliveira EB; Umpierre RN; Gonçalves MR; Silva R; Doniec K; Yetisen AK	In Dec 2020 Brazil became one of the worldwide epicenters of the COVID-19 pandemic with more than 7.2M reported cases. Brazil has a large territory with unequal distribution of healthcare resources including physicians. Resource limitation has been one of the main factors hampering Brazil's response to the COVID-19 crisis. Telemedicine has been an effective approach for COVID-19 management as it …	2021	PLoS One	16	7	e0254339	10.1371/journal.pone.0254339	Original	Brazil	South America	Domestic	Infectology	Acute	Feb 29th 2020 to Nov 27th 2020	Patients with COVID-19	Adult	7977 cases	Primary care provider to specialist	phone	None	doctor-to-doctor	To consult treatment plan	1
6	Characteristics and Outcomes of Physician-to-Physician Telephone Consultation Programs: Environmental Scan	Tian PGJ; Harris JR; Seikaly H; Chambers T; Alvarado S; Eurich D	BACKGROUND: Telephone consultations between physicians provide quick access to medical advice, allowing patients to be cared for by calling physicians in their local settings. OBJECTIVE: As part of a quality assurance study of a physician-to-physician consultation program in Alberta, Canada, this environmental scan aims to identify the characteristics and outcomes of physician-to-physician teleph…	2021	JMIR Form Res	5	2	e17672	10.2196/17672	Review	7 countries (US,Canada,France,Australia,Netherlands,Italy,United Kingdom)	International	International	Not specified or Multidisciplinary	-	2007-2017	Physician to physician telephone consultation program across several countries	Both	14 telephone consultation programs	Primary care provider to specialist	phone	None	doctor-to-doctor	To evaluate a physician-to-physician consultation program in Alberta, Canada, telephone consultations were conducted between physicians to provide quick access to medical advice, allowing patients to be cared for in their local settings	1
7	Access to consultative dermatologic care via physician-to-physician asynchronous outpatient teledermatology	Mizes A; Vainder C; Howerter SS; Hu A; Liu A; Harris A; Moorhead A; Falo LD Jr; English JC 3rd	OBJECTIVES: To determine whether physician-to-physician outpatient asynchronous store-and-forward teledermatology can be a portal for patient access to consultative dermatologic care and decrease primary care physician referrals to dermatology. STUDY DESIGN: Retrospective study. METHODS: Reviewed outpatient teledermatology consults completed within a shared Epic electronic health record at the Un…	2021	Am J Manag Care	27	1	30-32	10.37765/ajmc.2021.88574	Original	US	North America	Domestic	Dermatology	Acute	August 4th 2013 to December 19th 2019	Patient with skin program in outpatient	Both	1581	Primary care provider to specialist	e-mail	Photograph	doctor-to-doctor	To provide rapid skin care and appropriate triage within a shared HER	0
8	Realizing 5G- and AI-based doctor-to-doctor remote diagnosis: opportunities, challenges, and prospects	Karako K; Song P; Chen Y; Tang W	Fifth Generation (5G) mobile communications technology became available in Japan as of the end of March 2020. The Ministry of Internal Affairs and Communications (MIC) is proceeding with a plan to use 5G for a doctor-to-doctor remote diagnosis system. This remote diagnosis offers patients the benefit of receiving advanced medical care without having to travel long distances. The provision of a re…	2020	Biosci Trends	14	5	314-317	10.5582/bst.2020.03364	Review	Japan	Asia	Domestic	Not specified or Multidisciplinary	-	-	-	-	-	Primary care provider to specialist	other	Ultrasound, Specialized imaging (endoscopic image), MRI, CT scan, X-ray	doctor-to-doctor	To review new 5G and AI consultation method	0
9	Consumer Preferences for Skin Cancer Screening Using Mobile Teledermoscopy: A Qualitative Study	Kong F; Horsham C; Rayner J; Simunovic M; O'Hara M; Soyer HP; Janda M	BACKGROUND: Mobile teledermoscopy is a rapidly advancing technology that promotes early detection and management of skin cancers. Whilst the use of teledermoscopy has proven to be effective and has a role in the detection of skin cancers, patients' attitudes towards the multiple ways in which this technology can be utilised has not been explored. METHODS: Data were obtained from a large randomise…	2020	Dermatology	236	2	97-104	10.1159/000505620	Original	Australia and New Zealand	Oceania	Domestic	Dermatology	Chronic	March 2017 to June 2018	Patient who have at least 2 skin cancer risk factors as self-reported in the eligibility survey and now have skin lesions suspicious for skin cancer	Both	28 cases	Primary care provider to specialist	Web or app-based synchronous platforms	Photograph, Specialized imaging (dermoscopic image)	doctor-to-doctor	To diagnosis skin lesion is cancer or not	0
10	Pictures Do Influence the Decision to Transfer: Outcomes of a Telemedicine Program Serving an Eight-State Rural Population	Garber RN; Garcia E; Goodwin CW; Deeter LA	Triaging burn patients is a daunting task because burn injuries are rare; this inexperience leads to uncertainty in treatment and referral algorithms. Our regional burn center's catchment area includes eight states. Outlying facilities consult via telephone through the medical center's transfer center. Referring provider assessments of depth or size of injury infrequently correlates with burn pro…	2020	J Burn Care Res	41	3	690-694	10.1093/jbcr/iraa017	Original	US	North America	Domestic	Emergency Room	Acute	January 2017 to August 2018	Patients with burn injuries	-	155	Primary care provider to specialist	phone, e-mail	Photograph	doctor-to-doctor	For improving triage accurancy, resource utilizationm and clinical decision-making through a telemedicine-based photo review system	1
11	Cost-effectiveness of telemedicine in remote orthopedic consultations: randomized controlled trial	Astrid Buvik; Trine S Bergmo; Einar Bugge; Arvid Smaabrekke; Tom Wilsgaard; Jan Abel Olsen	Background: Telemedicine consultations using real-time videoconferencing has the potential to improve access and quality of care, avoid patient travels, and reduce health care costs. Objective: The aim of this study was to examine the cost-effectiveness of an orthopedic videoconferencing service between the University Hospital of North Norway and a regional medical center in a remote community lo…	2019	Journal of Medical Internet Research	21	2	e11330	10.2196/11330.	Original	Norway, US	International	International	Not specified or Multidisciplinary	-	February 2008 to December 2010	-	-	-	Primary care provider to specialist	Web or App-based Synchronous Platforms (the Medscape Consult)	Unknown	doctor-to-doctor	To reduce serious errors by using virtual online consultation platforms to become better informed	1
12	A teleconsultation network improves the efficacy of anti-VEGF therapy in retinal diseases	Azzolini C; Torreggiani A; Eandi C; Donati S; Oum MA; Vinciguerra R; Bartalena L; Tartaglia V	We investigated the care of patients with age-related macular degeneration (AMD) managed via a physician-to-physician teleconsultation network for ophthalmology. Eleven groups of ophthalmologists took part in the study. The groups were located in 10 cities across Italy. Each group was based on a Retina Centre located at a university or hospital, with one or two expert ophthalmologists (20 expert …	2013	J Telemed Telecare	19	8	437-42	10.1177/1357633X13501760	Original	Italy	Europe	Domestic	Ophthalmology	Chronic	June 2011 to December 2012	Patient with Age-related macular degeneration(AMD)	Adult	678 (360 network patients and 318 control patients)	Specialist to specialist	Web or app-based synchronous platforms	Specialized imaging (eye fundus photograph)	doctor-to-doctor	To diagnosis skin lesion is cancer or not	0
13	Use of secure e-mail and telephone: psychiatric consultations to accelerate rural health service delivery	Hilty DM; Yellowlees PM; Cobb HC; Neufeld JD; Bourgeois JA	Telemedicine is one strategy to improve the accessibility and quality of specialty healthcare to rural settings. After nearly 10 years of video evaluation of patients in rural primary care, telephone and e-mail physician-to-physician consultations were initiated to supplement video and hasten treatment initiation. This paper proposes a model of using telephone and e-mail consultations before or i…	2006	Telemed J e-Health	12	4	490-5	10.1089/tmj.2006.12.490	Original	US	North America	Domestic	Psychiatry	-	2006	Patient in rural public healthcare settings	Both	3 cases	Primary care provider to specialist	phone, e-mail	None	doctor-to-doctor	A remote consultation system based on telephone and email may serve as either a preparatory step or a practical alternative, while video consultations are widely utilized	0
14	Challenging management of severe chronic disorders in acute pandemic situation: Chronic liver disease under COVID-19 pandemic as the proof-of-principle model to orchestrate the measures in 3PM context	Skladany L.; Koller T.; Adamcova Selcanova S.; Vnencakova J.; Jancekova D.; Durajova V.; Laffers L.; Svac J.; Janickova K.; Palkovic M.; Kohout P.; Golubnitschaja O.	Chronic liver disease management is a comprehensive approach requiring multi-professional expertise and well-orchestrated healthcare measures thoroughly organized by responsible medical units. Contextually, the corresponding multi-faceted chain of healthcare events is likely to be severely disturbed or even temporarily broken under the force majeure conditions such as global pandemics. Consequent…	2021	EPMA Journal	12	1	1-14	10.1007/s13167-021-00231-8	Original	Slovakia	Europe	Domestic	Hepatology	Chronic	March 2020 to May 2020(compared by 2014 to 2019)	Patient with chronic liver disease	Adult	1091 cases	Specialist to specialist	other	Unknown	doctor-to-doctor	To triage patient with GREEN, ORANGE, RED PPP Line	0
15	Physician-to-physician telephone consultations for chronic pain patients: A pragmatic randomized trial	Clark A.J.; Taenzer P.; Drummond N.; Spanswick C.C.; Montgomery L.S.; Findlay T.; Pereira J.X.; Williamson T.; Palacios-Derflingher L.; Braun T.	Background: The impact of telephone consultations between pain specialists and primary care physicians regarding the care of patients with chronic pain is unknown. Objectives : To evaluate the impact of telephone consultations between pain specialists and primary care physicians regarding the care of patients with chronic pain. Method(s): Patients referred to an interdisciplinary chronic pain ser…	2015	Pain Research and Management	20	6	288-292	10.1155/2015/345432	Original	Canada	North America	Domestic	Palliative Medicine (pain medicine)	Chronic	- (During 6months)	Patient with chronic neurological or musculoskeletal pain	-	80 cases	Primary care provider to specialist	phone	Unknown	doctor-to-doctor	To evaluate the impact of telephone consultations between pain specialists and primary care physicians regarding the care of patients with chronic pain	0
16	The Rowland universal dementia assessment scale (RUDAS) as a reliable screening tool for dementia when administered via videoconferencing in elderly post-acute hospital patients	Wong L.; Martin-Khan M.; Rowland J.; Varghese P.; Gray L.C.	The Rowland Universal Dementia Assessment Scale (RUDAS) is a six-domain screening tool for dementia. We measured the practicality and reliability of administering the RUDAS in a telemedicine setting. Inpatients were recruited from a Geriatric and Rehabilitation Unit. Each patient was administered the RUDAS both face-to-face (FTF) and via videoconferencing (VC). The assessment format (FTF or VC) a…	2012	J Telemed Telecare	18	3	176-179	10.1258/jtt.2012.SFT113	Original	Australia	Oceania	Domestic	Neurology	Chronic	-	Elderly hospitalized patients after acute care	Adult	42 cases	Primary care provider to specialist	Web or app-based synchronous platforms	Real-time video	doctor-to-patient with doctor	To assess whether RUDAS(The Rowland Universal Dementia Assessment Scale) can be reliably administered via videoconferencing in post acute patients as an alternative to face-to-face administration	0
17	Evaluation of a telehealth clinic as a means to facilitate dermatologic consultation: Pilot project to assess the efficiency and experience of teledermatology used in a primary care network	Ludwick D.A.; Lortie C.; Doucette J.; Rao J.; Samoil-Schelstraete C.	Background: Primary care offices spend considerable time coordinating the specialist referral process. Patients experience long wait times for consultation and intervention. Objective(s): To determine if telehealth combined with interdisciplinary team-based care can reduce wait times for dermatologic consultation while making the consultation process easier for physicians. Method(s): Retrospectiv…	2010	Journal of Cutaneous Medicine and Surgery	14	1	46215	10.2310/7750.2010.09012	Original	Canada	North America	Domestic	Dermatology	Chronic	September 1 to December 31, 2008	Patients recruited from the teledermatology clinic by invitation	Both (Average = 50years, SD = 22.4)	28 cases	Primary care provider to specialist	e-mail	Photograph	doctor-to-doctor	To determine if telehealth combined with interdisciplinary team–based care can reduce wait times for dermatologic consultation while making the consultation process easier for physicians	0
18	A new support system using a mobile device (smartphone) for diagnosis image display and treatment of stroke	Hiroyuki Takao; Yuichi Murayama; Toshihiro Ishibashi; Kostadin L Karagiozov; Toshiaki Abe	Background and purpose: With the increasing demand for rapid diagnosis and treatment of stroke, the telemedicine role of coordinating timely the efforts of the stroke team became important. We developed a system for rapidly exchanging diagnostic images and clinical and management information. Methods: A system was created on the basis of communicating patient data and images between hospital syst…	2012	Stroke	43	1	236-239	10.1161/STROKEAHA.111.627943	Original	Japan	Asia	Domestic	Neurology	Acute	August 2010 to March 2011	Patients suspected of having a stroke and transported by emergency services.	-	64 cases	Primary care provider to specialist	Web or app-based synchronous platforms	CT scan, MRI, Radiographic imaging (angiographic image), Specialized image (Intraoperative image), Real-time video	doctor-to-doctor	To assess their new consultation system 'i-stroke'	0
19	Feasibility of teledermatology in the eradication of leishmaniasis from Yemen project	M.A.Al-Kamel	This review demonstrates the feasibility of "Teledermatology" in delivering skin care services to patients with leishmaniasis disease in underserved areas, utilizing simple technology applications. "Teledermatology program" of the Eradication of Leishmaniasis from Yemen Project (ELYP) has been discussed, as an example.	2017	Global Dermatology	4	1	2026-01-03	10.15761/GOD.1000206	Review	Yemen	Middle East	Domestic	Dermatology	Chronic	2013 to 2017 (when this paper written)	Primarily children and women in rural areas with leishmaniasis	Both	-	Primary care provider to specialist	Web or app-based synchronous platforms (Utilizing Social Media; WhatsApp, Facebook)	Photograph	doctor-to-doctor	To demonstrates the feasibility of "Teledermatology" in underserved areas, utilizing simple technology applications	0
20	A high-tech ethical twist on the curbside consult	Andrew Kelsey; Jane M Grant-Kels; Michael Payette	HIPAA has been updated so that PHI now includes digital images. Patients who participate in high-tech curbside consults are afforded the same legal protections under HIPAA as those who share any other health information. In addition, there is a body of research that proposes a framework for how the initiating and responding physician should participate in such consultations. These boundaries help…	2015	J Am Acad Dermatol	72	2	349-51	10.1016/j.jaad.2014.09.052	Other	US	North America	Domestic	Dermatology	Acute	-	A case of a 4-year-old boy presenting with a diffuse rash, brought to a children's hospital emergency department by his mother.	Child	1 case	Primary care provider to specialist	e-mail	Photograph	doctor-to-doctor	To discuss their case report	0
21	What’s up dermatology? A pilot survey of the use of WhatsApp in dermatology practice and case discussion among members of WhatsApp dermatology groups	Feroze Kaliyadan; K T Ashique; Soumya Jagadeesan; Body Krishna	The latest trend in the use of social media in medicine is the use of smartphone based platforms such as WhatsApp ® for clinical case discussion. Capturing and sharing images on such platforms is very easy and effective responses can be obtained in a short time which improves decision-making ability. We attempted to evaluate the frequency and types of uses, advantages and disadvantages of WhatsAp…	2016	Indian Journal of Dermatology, Venereology and Leprology	82	1	24716	10.4103/0378-6323.171638	Other	Saudi Arabia and India	Middle East	International	Dermatology	-	2015	Dermatologists using WhatsApp for clinical case discussions	Adult	61 dermatologists	Specialist to specialist	Web or app-based synchronous platforms (WhatsApp)	Photograph	doctor-to-doctor	To evaluate the frequency and types of uses, advantages and disadvantages of WhatsApp® based clinical discussion groups as perceived by members of a few such groups	0
22	Patient reported outcomes with remote orthopaedic consultations by telemedicine: A randomised controlled trial	Astrid Buvik; Einar Bugge; Gunnar Knutsen; Arvid Smabrekke; Tom Wilsgaard	Introduction: Decentralised services through outreach clinics or modern technology reduce patient travel time and cost to society. Telemedicine consultation through videoconference is one such modality. Here, we compared patient-reported health outcomes and satisfaction between video-assisted remote and standard face-to-face orthopaedic consultations. Methods: This randomised controlled trial inc…	2019	J Telemed Telecare	25	8	451-459	10.1177/1357633X18783921	Original	Norway	Europe	Domestic	Orthopaedics	-	November 2007 to August 2012	Patients refered to or scheduled for a consultation at the orthopaedic outpatient clinic of the University Hospital of North Norway(UNN)	-	389 patients, which 199 received remote consultation and 190 received standard consultation( total of 559 cnsultations)	Primary care provider to specialist	Web or app-based synchronous platforms	Real-time video, X-ray	doctor-to-doctor	To compare patient-reported health outcomes and satisfaction between video-assisted tele-orthopaedic consultations and standard face-to-face orthopaedic consultations	0
23	Results of a New Telemedicine Strategy in Traumatology and Orthopedics	Carlos Prada; Nicolas Izquierdo; Reinaldo Traipe; Catalina Figueroa	Introduction:There are few studies showing results about telemedicine strategies in traumatology and orthopedics. We present a new tele-orthopedic strategy started in 2017 at the Reloncaví Health Service in Chile. Our objective was to evaluate its efficiency and impact on the orthopedic surgery specialty care waiting times of the inhabitants of the Calbuco area.Methods:We selected two general pra…	2020	Telemed J e-Health	26	5	665-670	10.1089/tmj.2019.0090	Original	Chile	South America	Domestic	Orthopaedics	-	June 2017 to July 2018	Patients with traumatic and orthopedic issues who are on the specialty waiting list	- (Mostly Adult but not described clearily)	293 attentions	Primary care provider to specialist	Web or app-based synchronous platforms	Real-time video, X-ray	doctor-to-doctor	To assess the efficiency of a new tele-orthopaedic strategy and its impact on orthopaedic speciality care waiting times for residents in the Calbuco area	1
24	A pilot study of surgical telementoring for leg fasciotomy	Max Talbot; E J Harvey; G K Berry; R Reindl; H Tien; D J Stinner; G Slobogean	Introduction: Acute extremity compartment syndrome requires rapid decompression. In remote locations, distance, weather and logistics may delay the evacuation of patients with extremity trauma beyond the desired timeline for compartment release. The aim of this study was to establish the feasibility of performing telementored surgery for leg compartment release and to identify methodological issu…	2018	Journal of the Royal Army Medical Corps	164	2	83-86	10.1136/jramc-2017-000817	Original	Canada	North America	International	Orthopaedics	Acute	- (Published in 2017)	Anaethetists and a crinical carephysisian	-	4 lower leg specimens (16 compartments)	Primary care provider to specialist	Web or app-based synchronous platforms	Real-time video	doctor-to-doctor	To establish the feasibility of performing telementored surgery for leg compartment release and to identify metohodological issues relavant for future research	0
25	Clavicle fracture management: A comparison of a tertiary hospital and rural telehealth sites	Megan McKerrow; John North	The clavicle is one of the most commonly fractured bones in the adult population. Management has traditionally been conservative, however more recent research has yielded higher non-union rates associated with non-operative management. This study aims to analyse the proportion of operative and non-operative treatment methods for clavicle fracture in a tertiary hospital facility and rural health s…	2017	J Telemed Telecare	23	10	856-860	10.1177/1357633X17733503	Original	Australia	Oceania	Domestic	Orthopaedics	Acute	1 July 2015 to 31 June 2016	Patients with clavicle frac- tures presenting to the Telehealth and PAH Orthopaedic Clinics	Both (PAH Clinic only deals with 16 years old or older patients)	150 cases(A sample of 100 patients presenting to the PAH Orthopaedic Fracture Clinic and a sample of 50 patients)	Specialist to specialist	e-mail	X-ray, Video (Store-and-forward)	doctor-to-patient with doctor	To analyse the proportion of operative and non operative treatment methods for clavicle fracture in the telehealth orthopaedic fracture clinic and PAH orthopaedic fracture clinic and compare patient outcome between these two methods of clavicle fracture management	0
26	Reviews of 5,5 years’ experience using e-mail-based telemedicine to deliver orthioedic care to remote communities	Adam Cota; Magdalena Tarchala; Caroline Parent-Harvey; Victor Engel; Greg Berry; Rudy Reindl; Edward J Harvey	Introduction: The use of e-mail-based telemedicine has been demonstrated as an effective and low-cost way of delivering healthcare to patients in remote areas who have limited access to medical services. We established a novel teleorthopedic service for a catchment area encompassing 972,000 km2 using a commercial off-the-shelf e-mail application. Before the implementation of this program, patient…	2017	Telemed J e-Health	23	1	37-40	10.1089/tmj.2016.0030	Review	Canada	North America	Domestic	Orthopaedics	Acute	January 2008 to June 2013	New patients with acute isolated orthopedic injuries from six remote villages within the RUIS McGill catchment area	Both	921 consecutive e-mail-based consults	Primary care provider to specialist	e-mail	X-ray	doctor-to-doctor	Calculation of cost savings from patient travel through analysis of patient demographics and consultation characteristics	1
27	Telehealth in paediatric orthopaedic surgery in Queensland: a 10-year review	Phillip D Rowell; Paul Pincus; Megan White; Anthony C Smith	Background: Telemedicine is a patient consultation method commonly available to patients in rural and remote areas throughout Australia. Its use in paediatric orthopaedics has been rarely described. The primary aim of this study was to identify the patient cohort accessing the orthopaedic paediatric telehealth service through the Royal Children's Hospital Queensland, so as to better allocate this…	2014	ANZ J Surg	84	12	955-959	10.1111/ans.12753	Original	Australia	Oceania	Domestic	Orthopaedics	Acute	January 2004 to September 2012	Paediatric orthopaedic patients consulted using telehealth at the Royal Children’s Hospital	Child	126 cases	Primary care provider to specialist	Web or app-based synchronous platforms	Real-time video, X-ray	doctor-to-patient with doctor	To identify the patient cohort accessing the paediatric orthopaedic telehealth service at the Royal Children's Hospital Queensland, the orthopaedic conditions involved, and the treatment outcomes to evaluate potential clinical benefits	1
28	Telemonitoring: Use of Augmented Reality in Orthopaedic Education: AAOS Exhibit Selection	Brent A Ponce; Jonathan K Jennings; Terry B Clay; Mathew B May; Carrie Huisingh; Evan D Sheppard	Background: Virtual interactive presence (VIP) is a new technology that allows an individual to deliver real-time virtual assistance to another geographically remote individual via a standard Internet connection. The objectives of this pilot study were to evaluate the efficiency and performance of a VIP system implemented in an operating room setting, determine the potential utility of the system…	2014	J Bone Joint Surg Am	96	10	e84	10.2106/JBJS.M.00928	Original	US	North America	Domestic	Orthopaedics	-	April to August 2012	Patients undergoing arthroscopic shoulder procedures	Adult	The attending surgeon, Resident surgeons, and 3 surgical staff members (Patients: 15 cases)	Specialist to specialist	Web or app-based synchronous platforms	Real-time video	doctor-to-doctor	To evaluate the efficiency and performance of a Virtual interactive presence (VIP) system implemented in an operating room setting, determine the potential utility of the system for guidance of surgical procedures, and assess the safety of the system	0
29	The Application of Telemedicine in Orthopedic Surgery in Singapore: A Pilot Study on a Secure, Mobile Telehealth Application and Messaging Platform	Zubin Jimmy Daruwalla; Keng Lin Wong; Joseph Thambiah	Background: The application of telemedicine has been described for its use in medical training and education, management of stroke patients, urologic surgeries, pediatric laparoscopic surgeries, clinical outreach, and the field of orthopedics. However, the usefulness of a secure, mobile telehealth application, and messaging platform has not been well described. Objective: A pilot study was conduc…	2014	JMIR Mhealth Uhealth	2	2	e28	10.2196/mhealth.3303	Other	Singapore	Asia	Domestic	Orthopaedics	-	- (During 6 weeks)	Inter-physician communication in an orthopedic clinical setting	Adult	25 staff members	Specialist to specialist	Web or app-based synchronous platforms	X-ray, Photograph, Real-time video	doctor-to-doctor	To assess the a health insurance portability and accountability act (HIPAA) compliant communication methods between doctors in an orthopedic clinical setting, and to evaluate their reactions to MyDoc, a secure mobile telehealth and messaging platform	0
30	An analysis of an ongoing trial of rural videoconference fracture clinics	Alison McGill; John North	Since January 2011, videoconference fracture clinics have been held between the rural Mt Isa Hospital (MIH) and the tertiary referral centre, the Princess Alexandra Hospital in Brisbane, approximately 900 km away. We have examined the activity and costs of the videoconferencing clinics over a 17-month period. During the study period, 27 clinics were held and 21 patient transfers (four of whom wer…	2012	J Telemed Telecare	18	8	470-2	10.1258/jtt.2012.gth110	Original	Australia	Oceania	International	Orthopaedics	Acute	January 2011 to May 2012	Patients requiring orthopedic (fracture) care in rural areas, specifically those in Mt Isa Hospital (MIH)	Both	Approximately 135 cases across 27 clinics	Primary care provider to specialist	Web or app-based synchronous platforms	Real-time video, Photograph, X-ray	doctor-to-patient with doctor	To evaluate the activity and cost-effectiveness of videoconference fracture clinics between a rural hospital (Mt Isa Hospital) and a tertiary referral center (Princess Alexandra Hospital), and to identify potential areas for improvement in the implementation of telemedicine services in rural and remote areas.	1
31	Teleconsultation in paediatric orthopaedics in Djibouti: evaluation of response performance	A Bertani; F Launay; P Candoni; L Mathieu; F Rongieras; F Chauvin	Background: Djibouti has no paediatric orthopaedics department and three options are available for difficult cases: transfer of the patient to another country; overseas mission transfer to Djibouti by a specialised surgical team; and management by a local orthopaedic surgeon receiving guidance from an expert. The extreme poverty of part of the population of Djibouti often precludes the first two …	2012	Orthop Traumatol Surg Res	98	7	803-7	10.1016/j.otsr.2012.03.022	Original	Djibouti	Africa	International	Pediatric Orthopaedics	-	November 2009 to November 2011	Pediatric orthopedic patients with diagnostic or therapeutic challenges	Child	39 cases	Specialist to specialist	e-mail	Photograph, X-ray	doctor-to-doctor	To assess the performance of all the paerdiatric orthopaedics teleconsutations in Djibouti	0
32	Tele-orthopaedics: United States Army European Regional Medical Command	Jeffrey Morgan; Shaka Walker; David Melaas; Maria Crane; Jacob Bacahui; Ben H Boedeker	Telemedicine is the provision of medical care over long distances by way of videoconferencing and other communication technologies. Staff at Vilseck U.S. Army Clinic set up a 3-month pilot real-time tele-orthopaedic clinic to determine if it was feasible to extend Orthopaedic specialty care over long distances. A full time physician assistant was located at the patient site and an orthopaedic sur…	2012	Stud Health Technol Inform	173		294-6	10.3233/978-1-61499-022-2-294	Original	US, Europe(Germany)	International	Domestic	Orthopaedics	Acute	- (During 3 months)	An orthopaedic trained Physician Assistant(PA) and orthopaedic cast technician assigned full-time at Vilseck U.S. Army Clinic	Adult	167 consultations	Specialist to specialist	Web or app-based synchronous platforms	Real-time video	doctor-to-doctor	To determine the feasibility of extending orthopaedic specialty care over long distances through a 3-month pilot study	0
33	Early analysis of the United States Army's telemedicine orthopaedic consultation program	Elizabeth Blank; Charles Lappan; Phillip J Belmont Jr; M Shaun Machen; James Ficke; Richard Pope; Brett D Owens	Telemedicine is a recent development, designed to assist patients with limited physical access to expert subspecialty medical care. The United States Army has established a telemedicine program, consisting of e-mail consultations from deployed health care providers to subspecialty consultants. Orthopaedic surgery became a participating consultant group in July 2007. The goal of this study is to d…	2011	J Surg Orthop Adv	20	1	50-55		Original	US from Iraq, Navy Afroat, Afghanistan	International	International	Orthopaedics	Acute	July 2007 to April 2009	Military man from US with orthopaedic program	Adult	208 consults	Primary care provider to specialist	e-mail	X-ray, Photograph	doctor-to-doctor	To describe the Army's telemedicine orthopaedic program and to review its progress and achievements	0
34	Emergency TeleOrthPaedics m-health system for wireless communication links	M.G.Hadjinicolaou; Rajagopal Nilavalan; T Itagaki; Sotos Voskarides; C.S.Pattichis; A.N. Schizas	For the first time, a complete wireless and mobile emergency TeleOrthoPaedics system with field trials and expert opinion is presented. The system enables doctors in a remote area to obtain a second opinion from doctors in the hospital using secured wireless telecommunication networks. Doctors can exchange securely medical images and video as well as other important data, and thus perform remote …	2009	IET Communications	3	8	1284-1296	10.1049/iet-com.2008.0603	Original	UK, Cyprus	International	Domestic	Orthopaedics	Acute	-	Patients with orthopaedics problem and needed emergency care	-	-	Primary care provider to specialist	e-mail	X-ray, Photograph, CT scan, Video	doctor-to-doctor	To evaluate teleconsultation systems from many aspects, such as device transmission speed and image quality	1
35	Our experience with telemedicine in traumatology and orthopedics	Anton V. Vladzymyrskyy	BACKGROUND: Telemedicine widely takes root in all branches of modern medicine including traumatology and orthopedics. The main goal of this work was to present our experience with asyn- chronic teleconsultation in daily clinical practice, in particu- lar in the treatment of polytrauma patients. METHODS: Throughout 2000 and 2003, we carried out 144 teleconsul- tations for 92 men and 52 women (age …	2004	Ulus Travma Acil Cerrahi Derg	10	3	189-191		Original	Ukraine	Europe	Domestic	Orthopaedics, Traumatology	Chronic	2000 to 2003	Patients with traumatic and orthopedic issues	Both	144 teleconsultations(92 men and 52 women)	Specialist to specialist	e-mail	X-ray, CT scan, MRI, Ultrasound	doctor-to-doctor	To present their experience with asynchronic teleconsultation in daily clinical practice, in particular in the treatment of polytrauma patients	0
36	A cost-minimization analysis of orthopaedic consultations using videoconferencing in comparison with conventional consulting	Arto Ohinmaa; Saija Vuolio; Kari Haukipuro; Ilkka Winblad	We compared the costs of conventional outpatient visits to the surgical department of the University Hospital of Oulu with those of videoconferencing between the primary care centre in Pyhäjärvi and the University Hospital (separated by 160 km). The cost data were obtained from a randomized controlled trial that included 145 first-admission and follow-up orthopaedic patients. In the telemedicine …	2002	J Telemed Telecare	8	5	283-289	10.1177/1357633X0200800507	Original	Finland, Canada	International	Domestic	Orthopaedics	-	-	Orthopaedic outpatients receiving either first-time or follow-up consultations	-	145 first-admission and follow-up orthopaedic patients	Specialist to specialist	Web or app-based synchronous platforms	Real-time video, X-ray	doctor-to-patient with doctor	To compare the costs of conventional outpatient orthopaedic visits with those of telemedicine-based consultations via videoconferencing, and to evaluate whether telemedicine is cost-saving depending on workload and distance	1
37	Clinical effectiveness and cost analysis of patient referral by videoconferencing in orthopaedics	K Harno; E Arajarvi; T Paavola; C Carlson; P Viikinkoski	The clinical effectiveness and costs of videoconferencing in orthopaedics between primary and secondary care were examined in an eight-month prospective, comparative study. The general surgery outpatient clinics of two Finnish district hospitals were compared: Peijas Hospital, with telemedicine, and Hyvinkää Hospital, without it. The three study primary-care centres referred a total of 419 adult …	2001	J Telemed Telecare	7	4	219-225	10.1258/1357633011936435	Original	Finland	Europe	Domestic	Orthopaedics	-	The study began in 1998 and lasted for 8 months	Adult orthopaedic outpatients referred from primary care to surgical outpatient clinics	Adult	419 cases (225 vs 194 cases)	Specialist to specialist	Web or app-based synchronous platforms	Real-time video, X-ray	doctor-to-patient with doctor	To compare the clinical effectiveness and costs of videoconferencing for orthopaedic consultations between primary and secondary care in the general surgery outpatient clinics of two Finnish district hospitals	1
38	The feasibility of telemedicine for orthopaedic outpatient clinics - a randomized controlled trial	K Haukipuro; A Ohinmaa; I Winblad; T Linden; S Vuolio	We investigated the use of videoconferencing in the examination of orthopaedic outpatients. A consecutive sample of orthopaedic outpatients was randomized to examination either via videoconferencing (n = 76) while attending a primary-care unit or at a conventional hospital outpatient clinic 160 km away (n = 69). Videoconferencing was found to be feasible and the equipment functioned well technica…	2000	J Telemed Telecare	6	4	193-198	10.1258/1357633001935347	Original	Finland	Europe	Domestic	Orthopaedics	-	- (During 18 months)	Orthopaedic outpatients	- (Average: 56.7 years)	145 case (conventional group in 69 people and telemedicine group in 76)	Specialist to specialist	Web or app-based synchronous platforms	Real-time video, X-ray	doctor-to-patient with doctor	For diagnosis and treatment	0
39	Experimental telemedicine in orthopaedics	H Lamminen; J Nevalainen; A Alho; T S Lindholm; K Tallroth; J Lepisto	There have so far been few telemedical applications in orthopaedics. This experiment involved clinicians in three different locations, two in Helsinki and the third in Tampere, consulting one another simultaneously. We used an ATM network to transfer X-ray pictures, digitized by a 12-bit CCD scanner and archived in a central image server. The consultations between the clinicians and the examinati…	1996	J Telemed Telecare	2	3	170-173	10.1258/1357633961930013	Original	Finland	Europe	Domestic	Orthopaedics	-	September 1995 to November 1995	Orthopaedic outpatients	-	2 cases, 10 times for research discusstions and 4 times for demonstrations	Specialist to specialist	Web or app-based synchronous platforms	X-ray, Real-time video	doctor-to-patient with doctor	To report an experiment to establish the potential benefits of telemedicine in orthopedics as well as focusing on technical development in telemedicine	0
40	The reliability of teledermatology to triage inpatient dermatology consultations	John S. Barbieri, Caroline A. Nelson; William D. James; David J. Margolis; Ryan Littman-Quinn; Carrie L. Koviarik; Misha Rosenbach	Importance Many hospitals do not have inpatient dermatologic consultative services, and most have reduced availability of services during off-hours. Dermatologists based in outpatient settings can find it challenging to determine the urgency with which they need to evaluate inpatients when consultations are requested. Teledermatology may provide a valuable mechanism for dermatologists to triage i…	2014	JAMA Dermatol	150	4	419-424	10.1001/jamadermatol.2013.9517	Original	US	North America	Domestic	Dermatology	Acute	September 1 2012 to April 31 2013	Patients who hospitalized for any indication, for whom an inpatient dermatology consultation	Adult	50 cases	Primary care provider to specialist	unknown	Photograph	doctor-to-doctor	To evaluate whether a store-and-forward teledermatology system is reliable for the initial triage of inpatient dermatology consultations	0
41	Lessons learned after a three-year store and forward teledermatology experience using internet: Strengths and limitations	N. Lasierra; A Alesanco; Y Gilaberte; R Magallon; J Garcia	<Purpose> This paper presents a three-year teledermatology evaluation experience. The aim is to explain the methodology followed, present the evaluation results, discuss critically the issues that emerged during the experience and report the main lessons learned. <Methods> A complete design and evaluation methodology was conducted to fully address significant issues arising from other previous te…	2012	Int J Med Inform	81	5	332-43	10.1016/j.ijmedinf.2012.02.008	Original	Spain	Europe	Domestic	Dermatology	-	April 2008 to July 2010	Patients with skin program at primary care center or dermatologist center	Both	120 cases	Primary care provider to specialist	Web or app-based synchronous platforms	Photograph	doctor-to-doctor	To explain the methodology followed, present the evalution results, discuss critically the issues that emerged during the experience and report the main lessons learned	0
42	Pediatric teledermatology: observations based on 429 consults	Tina S. Chen; Marc E. Goldyne; Erin F.D.; Ilona J Friden; Amy E. Giliam	<Background> Store-and-forward teledermatology is an emerging means of access for patients with skin disease lacking direct access to dermatologists.<Objectives>We sought to examine the patient demographics, diagnostic concordance, and treatment patterns in teledermatology for patients younger than 13 years. <Methods> We conducted a descriptive retrospective cohort study involving 429 patients.<R…	2010	J Am Acad Dermatol	62	1	61-66	10.1016/ j.jaad.2009.05.039	Original	US	North America	Domestic	Dermatology	-	January 1 2020 to May 1 2006	Patient who aged 12 year or younger, with skin disease	Child	429 cases	Primary care provider to specialist	e-mail	Photograph	doctor-to-doctor	To examine the patient demographics, diagnostic concordance, and treatment patterns in teledermatology for patients younger than 13 years	0
43	Pediatric teledermatology consultations: relationship between provided data and diagnosis	Julie C. Philip; Ilona J. Frieden; Kelly M. Cordoro	There is a shortage of pediatric dermatologists. Teledermatology has emerged as a tool to facilitate access to dermatologists. Many questions remain regarding how to optimize consultations in order to provide the best diagnosis and management recommendations. The aim of this retrospective cohort study was to categorize the historical data and judge the adequacy of photographs sent by referring pr…	2013	Pediatr Dermatol	30	5	561-7	10.1111/pde.12180	Original	US	North America	Domestic	Dermatology	-	2007	Patients aged 18 year and younger, referred for initial consultation in 2007	Child	395 cases	Primary care provider to specialist	e-mail	Photograph	doctor-to-doctor	Categorization of historical data and evaluation of the adequacy of photographs in relation to diagnostic accuracy in pediatric teledermatology	0
44	Pediatric Teledermatology: Improve Access in an Academic Children’s Hospital	Robin P. Gehris	Children’s Hospital of Pittsburgh of UPMC is a 296-bed facility that is distinguished nationally by its ranking in the top ten children’s hospitals in 2012-13 by US News and World Report. As cited in the same US News and World Report, it was the fastest pediatric hospital in the U.S. to achieve Stage 7 recognition from HIMSS Analytics for its electronic medical record and has also been recognized…	2018	American Telemedicine Association					Original	US	North America	Domestic	Dermatology	-	January 2011 to November 2012	Patients who underwent store-and-forward teledermatology at the Children’s Hospital of Pittsburgh of UPMC	Child	492 cases	Primary care provider to specialist	e-mail	Photograph	doctor-to-doctor	To improve access to healthcare and reduce wait times for urgent pediatric dermatology consultations	0
45	Reliability of store and forward teledermatoloy for skin neoplasms	Erin M Warshaw; Amy A. Gravely; David B. Nelson	Background: Teledermatology may be less optimal for skin neoplasms than for rashes. Objectives: We sought to determine agreement for skin neoplasms. Methods: This was a repeated measures study. Each lesion was examined by a clinic dermatologist and a teledermatologist; both generated a primary diagnosis, up to 2 differential diagnoses, and management. Macro images and polarized light dermoscopy i…	2015	J Am Acad Dermatol	72	3	426-35	10.1016/j.jaad.2014.11.001	Original	US	North America	Domestic	Dermatology	-	November 2002 to August 2005	Patients presenting with skin neoplasms	Adult (19-94years)	3021 lesions from 2152 patients	Specialist to specialist	Web or app-based store-and-forward platforms	Photograph, Specialized imaging (dermoscopic image)	doctor-to-doctor	To determine the concordance rate of teledermatology to the agreement for skin neoplasmsine	0
46	Teledermatology consultation can optimize treatment of cutaneous disease by nondermatologists in under-resourced clinics	Alexis N Holmes; Peter B Chansky; Cory L Simpson	Background: Access to dermatologists is limited for disadvantaged patients, who may receive suboptimal dermatologic care from nonspecialists. We assessed if teledermatology could improve primary care provider (PCP)-delivered care for cutaneous disease at a clinic serving uninsured patients. Materials and Methods: Utilizing the American Academy of Dermatology's free AccessDerm program, we offered …	2020	Telemed J e-Health	26	10	1284-1290	10.1089/tmj.2019.0217	Original	US	North America	Domestic	Dermatology	-	January 2013 to November 2017	Patients with cutaneous disease at under-resourced clinic with nondermatologists	Both	131 consultations	Primary care provider to specialist	Web or app-based store-and-forward platforms	Photograph	doctor-to-doctor	To assess whether store-and-forward teledermatology can improve primary-care-provider-delivered care for cutaneous disease in an uninsured, resource-limited clinic.	0
47	Medical decision support for remote general practitioners using telemedicine	I J Armstrong; W S Haston	A telemedicine link was set up between the casualty department of a remote community hospital and the accident and emergency department of a large urban hospital. The telemedicine link comprised teleradiology, videoconferencing and telepresence. The system was connected by ISDN (128 kbit/s) and also by a satellite link (64 kbit/s). During a one-year clinical trial, 120 teleconsultations took plac…	1997	J Telemed Telecare	3	1	27-34	10.1258/1357633971930166	Original	UK	Europe	Domestic	Orthopaedics,Trauma	Acute	1994 to 1995 (1 year trial)	Patients with traumatic and orthopaedic issue	-	120 teleconsultations	Primary care provider to specialist	Web or app-based synchronous platforms	Real-time video, X-ray	doctor-to-doctor	To study the actual use of internet connections and devices in telemedicine and the reduction of patient transport costs	1
48	The use of telemedicine for real-time video consultation between trauma center and community hospital in a rural setting improves early trauma care: preliminary results	F B Rogers; M Ricci; M Caputo; S Shackford; K Sartorelli; P Callas; J Dewell; S Daye	Background: By geographic necessity, rural trauma patients must be initially stabilized at local community hospitals before transfer for definitive care. In this study, it was hypothesized that telemedicine consults with trauma surgeons from a Level I trauma center online while the patient was still in the community hospital ED could positively affect care. Methods: Four community hospital emerge…	2001	J Trauma	51	6	1037-41	10.1097/00005373-200112000-00002	Original	US	North America	Domestic	Trauma Surgery	Acute	April 2000 to January 2001	Patient who meets specific injury criteria: Glasgow Coma Scale score 13; hypotension (systolic BP < 90 mmHg); penetrating truncal trauma; respiratory distress (10 < RR < 30); amputation proximal to wrist; or ankle or at the treating physician’s decision	Both	26 cases	Primary care provider to specialist	Web or app-based synchronous platforms	Real-time video	doctor-to-doctor	To test the hypothesis that telemedicine consults with trauma surgeons from a Level I trauma center online while the patient was still in the community hospital ED could positively affect care	0
49	Telemedicine REsuscitation and Arrest Trial (TREAT): a feasibility study of real-time provider-to-provider telemedicine for the care of critically ill patients	Anish K Agarwal; David F Gaieski; Sarah M Perman; Morion Leary; Gail Delfin; Benjamin S Abella; Brendan G Carr	Background: Protocol-based resuscitation strategies in the Emergency Department(ED) improve survival for out-of-hospital cardiac arrest (OHCA) and severe sepsis but implementation has been inconsistent. Objective: To determine the feasibility of a real-time provider-to-provider telemedical intervention for the treatment of OHCA and severe sepsis. Materials and methods: A three-center pilot study …	2016	Heliyon	2	4	e00099	10.1016/j.heliyon.2016.e00099	Original	US	North America	Domestic	Emergency Room	Acute	March to June 2013	Adults who achieved return of spontaneous circulation (ROSC) after out-of-hospital cardiac arrest (OHCA) and Adults with severe sepsis or septic shock	Adult	13 cases after return of spontaneous circulation following OHCA and 42 severe sepsis cases	Specialist to specialist	Web or app-based synchronous platforms	Real-time video	doctor-to-patient with doctor	To determine the feasibility of a real-time provider-to-provider telemedical intervention for the treatment of OHCA and severe sepsis	0
50	Evaluation of contingency telemedical support to improve casualty care at a simulated military intermediate resuscitation facility: the EM-ANGEL study	Robert T Gerhardt; Jonathon Berry; Robert L Mabry; Lawrence Flournoy; Robert G Arnold; Christpher Hults; John B Robinson; Robert A Thaxton; Ramon Cestero; Jason D Heiner; Alexandra R Koller; Kevin M Cox; Jay N Patterson; Warren R Dalton; Anne L McKaegue; Gary Gilbert; Carl Manemeit; Bruce D Adams	Objective: We sought to determine whether Contingency Telemedical Support (CTS) improves the success rate and efficiency of primary care providers performing critical actions during simulated combat trauma resuscitation. Critical actions included advanced airway, chest decompression, extremity hemorrhage control, hypothermia prevention, antibiotics and analgesics, and hypotensive resuscitation, a…	2014	J Spec Oper Med	14	1	50-57	10.55460/G0D7-OBXG	Original	US	North America	Domestic	Emergency Room	Acute	-	Casualties in simulated combat	-	18 Contingency Telemedical Support teams and 16 control teams	Primary care provider to specialist	other	Real-time video	doctor-to-doctor	To determine whether Contingency Telemedical Support improves the success rate and efficiency of primary care providers performing critical actions during simulated combat trauma resuscitation	0
51	Thrombolysis Delivery by a Regional Telestroke Network-Experience From the UK National Health Service	Smriti Agarwal; Diana J Day; Lynda Sibson; Patrick J Barry; David Collas; Kneale Metcalf; Paul E Cotter; Paul Guyler; Eoin W O'Brien; Anthony O'Brienl Declan O'Kane; Peter Owusu-Agyei; Peter Phillips; Paj Shekhar; Elizabeth A Warburton	Background: The majority of established telestroke services are based on “hub‐and‐spoke” models for providing acute clinical assessment and thrombolysis. We report results from the first year of the successful implementation of a locally based telemedicine network, without the need of 1 or more hub hospitals, across a largely rural landscape. Methods and Results: Following a successful pilot phas…	2014	J Am Heart Assoc	3	1	e000408	10.1161/JAHA.113.000408	Original	UK	Europe	Domestic	Neurology, Stroke Treatment	Acute	November 2010 to November 2011	Patients with acute ischemic stroke	Adult	142 cases	Specialist to specialist	other	Real-time video	doctor-to-doctor	To demonstrate the safety and effectiveness of a horizontal networking approach for stroke telemedicine, especially in areas where traditional hub-and-spoke modeks are not geographically feasible	0
52	Combining continuing education with expert consultation via telemedicine in Cambodia	Xavier Engle; James Aird; Ly Tho; Fiona Bintcliffe; Fergal Monsell; Jim Gollogly; Saqib Noor	Telemedicine has the potential to increase access to both clinical consultation and continuing medical education in Cambodia. We present a Cambodian surgical centre's experience with a collaboration in which complicated orthopaedic cases were presented to a panel of consultants using free online videoconferencing software, providing a combined opportunity for both continuing education and the enh…	2014	Trop Doct	44	2	62-68	10.1177/0049475513515654	Original	Cambodia	Asia	International	Surgery	-	March to June 2013 (Once a month for 4 months)	Patients with orthopaedics problem for surgery needed	Both	17 patients	Specialist to specialist	Web or app-based synchronous platforms	Real-time video, Photograph, X-ray	doctor-to-doctor	To make diagnosis and treatment plan or to educate staffs	1
53	Feasibility of a multidisciplinary lung cancer videoconference between a perihearal hospital and a comprehensive cancer centre	A Seeber; M Mitterer; E Gunsilius; R Givannetti; M Farsad; W Eisterer; G Gastl; G Pall; A Wieser; P Lukas; M Wimmer; G Spizzo	Objective: Treatment of lung cancer patients is changing rapidly and new treatment options have emerged in recent years. In 2007, to guarantee the best treatment procedure for lung cancer patients being treated in our peripheral hospital, we decided to introduce an interdisciplinary tumour videoconference between the Haemato-Oncological Day Hospital in Merano and the Comprehensive Cancer Centre I…	2013	Oncology	84	3	186-90	10.1159/000345314	Original	Austria and Italy	International	International	Oncology (Specifically lung cancer treatment)	-	May 2003 to May 2011	Patients with lung cancer	Adult	203 cases	Specialist to specialist	Web or app-based synchronous platforms	Real-time video	doctor-to-doctor	To describe the feasibility of an interdisciplinary tumour videoconference between a peripheral hospital and a comprehensive cancer centre	0
54	The advantages of using photographs and video images in telephone consultations with a specialist in paediatric surgery	Ibrahim Akkoyun	Background: The purpose of this study was to evaluate the advantages of a telephone consultation with a specialist in paediatric surgery after taking photographs and video images by a general practitioner for the diagnosis of some diseases. Materials and methods: This was a prospective study of the reliability of paediatric surgery online consultation among specialists and general practitioners. …	2012	Afr J Paediatr Surg	9	2	128-31	10.4103/0189-6725.99398	Original	Nigeria	Africa	International	Surgery	Acute	August 2010 to October 2011	Children whose general practitioners suspect a specific diagnosis or whose parents request a referral due to the urgency of their condition	Child	26 general practitioners and 38 patients	Primary care provider to specialist	e-mail	Photograph, X-ray	doctor-to-doctor	To demonstrate that in the diagnosis of certain diseases, referral of captured pictures or video images to the specialist along with details of medical history, and clinical findings, can avoid unnecessary patient referrals and increase parental satisfaction	0
55	Synchronized, interactive teleconferencing with digital cardiac images	C Walsh; J Cosgrave; P Crean; D Murray; R Walsh; J Kennedy; M Buckley; N O'Hare	St James's Hospital is a tertiary referral center for percutaneous intervention and cardiothoracic surgery for a number of referring hospitals. This article reports on the development and implementation of a synchronized, interactive teleconferencing system for cardiac images that links St. James's Hospital with a remote site (Sligo General Hospital) and overcomes the problems of transmission of …	2006	J Digit Imaging	19	1	85-91	10.1007/s10278-005-8147-0	Original	Ireland	Europe	Domestic	Cardiology	Acute	March 2001 to September 2004	Patients requiring teleconferencing of cardiac images from remote locations	-	1552 cases	Specialist to specialist	Web or app-based synchronous platforms	Real-time video, Radiographic imaging (angiographic image)	doctor-to-doctor	To hold conferences on patient management methods	0
56	Cyber medicine enables remote neutromonitoring during aortic surgery	Andreas Greiner; Werner H Mess; Juerg Schmidli; Eike S Debus; Jochen Grommes; Florian Dick; Michael J Jacobs	Objective: This study assessed the feasibility and effectiveness of remote neuromonitoring as an adjunct to spinal cord protection during surgical repair of descending thoracic aortic aneurysms and thoracoabdominal aortic aneurysms. Methods: Four aortic centers in three European countries participated in this prospective observational study. A similar surgical protocol was used in all centers, in…	2012	J Vasc Surg	55	5	1227-32	10.1016/j.jvs.2011.11.121	Original	Germany, The Netherlands and Switzerland	International	International	Neurology	Acute	May 2009 to May 2011	Patients with undergoing surgery for abdominal aortic aneurysm	Adult	130 cases	Specialist to specialist	e-mail	Photograph	doctor-to-doctor	To assess the feasibility and effectiveness of remote neuromonitoring as an adjunct to spinal cord protection during operation on the thoracic and thoracoabdominal aorta	0
57	Design and implementation of a web-based system for intraoperative consultation	Francisco Tamariz; Ronald Merrell; Irinel Popescu; Daniel Onisor; Y Flerov; Cosmin Boanca; Vladimir Lavrentyev; Azhar Rafiq	Background: With the use of electronic information distribution and telecommunication technologies, surgical teleconsultation is possible as a vehicle for consulting with experts remotely without their physical presence in the operating room (OR). This study evaluated real-time teleconsultation from the OR to remote consultants in the Russian Research Center of Surgery, Moscow, Russia and the Fun…	2009	World J Surg	33	3	448-54	10.1007/s00268-008-9858-4	Original	Russia, Romania	International	International	Surgery	Acute	-	Cases requiring real-time remote consultation during surgery	-	22 surgical dissections in 15 patients	Specialist to specialist	Web or app-based synchronous platforms	Real-time video, Photograph	doctor-to-doctor	To evaluate real-time teleconsultation from the Operating room to remote consultants	0
58	Telemicroscopic conferences for children of the Perm territory with suspected or proven malignant solid tumors	O Ryskal; M Muschinskaja; U Gobel; K-H Loose; H Brand; O Nilonova; E Patlusova; M Gnevshev; D Harms	Background: Malignant solid tumors are rare events in childhood and adolescence. Therefore central review of the histology and standardized grading are requested for accurate risk estimation and facilitate a tumor risk adapted treatment. Aims of the study: To abandon the time consuming transportation of tumor material over long distances to the specialized institution by implementation of an inte…	2010	Klin Padiatr	222	3	199-202	10.1055/s-0030-1251987	Original	Russia	Europe	International	Pediatric Oncology	-	January to December 2009	Children with suspected or diagnosed malignant solid tumors	Child	26 cases	Specialist to specialist	Web or app-based synchronous platforms	Real-time video, Pathological image	doctor-to-doctor	To make diagnosis and treatment plan	0
59	Case report: an example of international telemedicine success	Wendy Froehlich; Soeung Seitaboth; Ngoun Chanpheaktra; Dabid Pugatch	An 8-month old girl presented to the Angkor Hospital for Children in Siem Riep, Cambodia with fevers, bilateral eye discharge and an extensive body rash. The rash consisted of large, fluid-filled bullae and significant desquamation. The patient was admitted to the hospital and given intravenous cloxacillin for presumed bullous impetigo. Despite treatment with antibiotics, the skin lesions did not…	2009	J Telemed Telecare	15	4	208-10	10.1258/jtt.2008.081001	Original	Cambodia	Asia	International	Dermatology	Acute	-	Child with dermatologic problem	Child	1 case	Specialist to specialist	e-mail	Photograph	doctor-to-doctor	To diagnosis and treatment the case child	0
60	Practical experience of telehealth between an Antarctic station and Japan	Giichiro Ohno; Kentaro Watanabe; Yutaka Okada; Kazuo Higuchi	The Japanese Antarctic Research Expedition (JARE) has had a presence in Antarctica since 1956. The Syowa station is 15,000 km from Japan and evacuation of patients is impossible during the winter months. From 1956 to 2003, a total of 4932 telemedical consultations were undertaken, i.e. every member of the station needed an average of 4 medical consultations each winter. Forty five percent of the …	2012	J Telemed Telecare	18	8	473-5	10.1258/jtt.2012.gth111	Review	Atrantic, Japan	Antarctica	International	Not specified or Multidisciplinary	-	1956 to 2004, Febuary 2011 to January 2012	Wintering personnel	Adult	5420 consultations	Primary care provider to specialist	e-mail	Photograph	doctor-to-doctor	To review telemedicine to the Japanese Antarctic Research Expedition at Showa Station	0
61	Evaluation of tele-untrasound as a tool in remote dignosis and clinical management at the Amundsen-Scott South Pole Station and the McMurdo Research Station	Christian Otto; Ron Shemenski; Jessica M Scott; Jeanette Hartshorn; Sheryl Bishop; Steven Viegas	Abstract Background: A large number of Antarctic stations do not utilize ultrasound for medical care. Regular use of ultrasound imaging at South Pole and McMurdo Stations first began in October 2002. To date, there has been no evaluation of medical events requiring ultrasound examination from this remote environment. Additionally, the importance of tele-ultrasound for clinical management in Antar…	2013	Telemed J e-Health	19	3	186-91	10.1089/tmj.2012.0111	Original	Antarctica( Amundsen-Scott South Pole Station and McMurdo Research Station )	Antarctica	International	Not specified or Multidisciplinary	Acute	October 2002 to October 2003	Patients who required ultrasound diagnosis in Antarctica	-	66 ultrasound exams conducted on 49 patients	Primary care provider to specialist	e-mail	Ultrasound	doctor-to-doctor	To demonstrate that ultrasound is a useful and repeatable imaging modality in remote environments with limited diagnostic technology	0
62	Real-time tele-echocardiography: diagnosis and management of a perocardial effusion secondary to pericarditis at an Antarctic research station	Christian A Otto; Ronald Shemenski; Laura Drudi	The McMurdo Research Station medical facility functions at the level of a rural community hospital emergency department. Telehealth technology has played an increasingly important role in providing intercontinental tertiary healthcare consultations, particularly for assistance with diagnostically challenging cases or cases involving complicated medical management. The role of telehealth in Antarc…	2012	Telemed J e-Health	18	7	521-4	10.1089/tmj.2011.0266	Original	Antarctica	Antarctica	International	Cardiology	Acute	During the austral summer season of 2002 to 2003	Patient with a chief complaint of pleuritic chest pain	Adult	1 patient	Primary care provider to specialist	other	Real-time video, Ultrasound, X-ray, Physiological data (Electrocardiogram)	doctor-to-patient with doctor	To report the potential of real-time tele-ultrasound as an important diagnostic resource for delivering healthcare to isolated populations in remote environments	0
63	Effectiveness of an Internet-based store-and-forward telemedicine system for pediatric subspecialty consultation	Charles W Callahan; Francis Malone; David Estroff; Donald A Person	Background: Pediatric subspecialists are often separated from the children who need them by distance, time, or socioeconomic factors. The Electronic Children's Hospital of the Pacific is an Internet-based store-and-forward pediatric consultation system established to overcome these barriers. Objective: To characterize the use of the Electronic Children's Hospital of the Pacific and its impact on …	2005	Arch Pediatr Adolesc Med	159	4	389-93	10.1001/archpedi.159.4.389	Original	US	North America	International	Not specified or Multidisciplinary	-	July 1 2002 to October 31 2003	Children requiring pediatric subspecialty consultations	Child	267 cases from 16 different sites	Primary care provider to specialist	Web or app-based synchronous platforms	Real-time video, Photograph	doctor-to-doctor	To characterize the use of the Electronic Children’s Hospital of the Pacific and its impact on access to specialty care, the quality of the care provided, and cost savings	1
64	Second opinions in remote surgical practice using email and digital photography	Ben M Stutchfield; Rooney Jagillyy; Bruce R Tulloh	Background: Email offers the opportunity to improve communication between surgeons across the world. This experimental study aimed to assess the feasibility of obtaining clinical opinions by email and digital photography in remote surgical practice. Methods: Over a 3-week period, all adult general surgical cases with a visual component to their condition admitted to a remote developing-world hosp…	2007	ANZ J Surg	77	11	1009-12	10.1111/j.1445-2197.2007.04299.x	Original	UK	Europe	International	Surgery	Acute	- (3 week period)	All adult general surgical cases with a visual component to their condition admitted to a remote developing-world hospital	Adult	32 cases	Specialist to specialist	e-mail	Photograph	doctor-to-doctor	To assess the feasibility of obtaining adult general surgical second opinions by email with digital photography and to identify technical issues that might merit further investigation	0
65	Telemedicine utilization to support the management of the burns treatment involving patient pathways in both developed and developing countries: a case study	Shabbir Syed-Abdul; Jeremiah Scholl; Chiehfeng Cliff Chen; Martinho D P S Santos; Wen-Shan Jian; Der-Ming Liou; Yu-Chuan Li	This case study reports on the utilization of telemedicine to support the management of the burns treatment in the islands of Sao Tome and Principe by Taipei Medical University-affiliated hospital in Taiwan. The authors share experiences about usage of telemedicine to support treatment of the burn victims in a low-income country that receive reconstructive surgery in a developed country. Througho…	2012	J Burn Care Res	33	4	e207-12	10.1097/BCR.0b013e318241b6b7	Original	Taiwan, Sao Tome Principe	International	International	Emergency Room	Acute	Started in 2010s	Children with burn injury	Child	especially 2 cases	Specialist to specialist	e-mail, Web or app-based synchronous platforms	Photograph, Real-time video	doctor-to-patient with doctor	To report on the use of telemedicine to support burn treatment in a low-income country by a hospital in a developed country, and to share lessons learned, highlight benefits such as maintaining doctor-patient relationships and remote consultation, and discuss future improvements including eLearning and instructional video development	0
66	Experience with asynchronous medical teleconsultation in the Alliance of the Italian hospitals worldwide	G Costanzo; P Monari	A store-and-forward teleconsultation system was established for 36 Italian hospitals located in 22 different countries. Referrals were made to a network of 33 health centres in Italy via a management centre (MC). The MC was equipped with a server to manage the service. The participating hospitals used client workstations with special software. The referring centres generated teleconsultation requ…	2006	J Telemed Telecare	12	8	382-6	10.1258/135763306779378645	Original	Italy	Europe	International	Not specified or Multidisciplinary	-	1 June 2005 to 15 March 2006	Doctors and patients at 36 Italian hospitals located in 22 different countries who require releconsultation	Both	187 enquiries out of 221 were answered	Primary care provider to specialist	e-mail	Photograph, X-ray	doctor-to-doctor	Evaluation of a store-and-forward teleconsultation system connecting 36 Italian hospitals across 22 countries with specialists in Italy, in order to assess its effectiveness, usage, response time, and user satisfaction, and to demonstrate its potential as a tool for equitable access to specialist care	0
67	A telemedicine service for HIV/AIDS physicians working in developing countries	Maria Zolfo; Moses H Bateganya; Ifedayo M Adetifa; Robert Colebunders; Lutgarde Lynen	In 2003, the Institute of Tropical Medicine (ITM) in Antwerp set up an Internet-based decision support service to assist health-care workers in the management of difficult HIV/AIDS cases. This service is available to physicians working in resource-limited settings. Between April 2003 and December 2009, the telemedicine service received 1058 queries, from more than 40 countries, mostly resource-co…	2011	J Telemed Telecare	17	2	65-70	10.1258/jtt.2010.100308	Original	more than 40 countries	International	International	Infectology	-	April 2003 to December 2009	Physicians working in resource-limited settings who manage difficult HIV/AIDS cases (questionnaire)	-	1058 queries	Specialist to specialist	Web or app-based store-and-forward platforms	Photograph	doctor-to-doctor	To evaluate and sustain an internet-based telemedicine service supporting HIV/AIDS care in resource-limited settings	0
68	Wartime toxicology: evaluation of a military medical toxicology telemedicine consulets service to assist physicians serving overseas and in combat (2005 - 2012)	Joseph K Maddry; Daniel Sessions; Kennon Heard; Charles Lappan; John McManus; Vikhyat S Bebarta	Those medical providers deployed to remote countries and tasked with caring for military personnel must diagnose and treat diseases and nonbattle injuries that result from exposures rarely seen in developed countries. Military providers must also function with limited resources and a lack of access to physician specialists, to include medical toxicologists. There have been limited published appro…	2014	J Med Toxicol	10	3	261-5	10.1007/s13181-014-0398-z	Original	US to Worldwide, include Iraq and Afghanistan	North America	International	Emergency Room	Acute	July 2005 to December 2012	Patients in war zones who have symptoms caused by some poison	Both	99 consultations	Primary care provider to specialist	e-mail	Unknown	doctor-to-doctor	To describe the types and frequency of toxicology teleconsultations and consultant responses via email, aimed at assisting physicians in resource-limited settings	0
69	Teleconsultation program for deployed soldiers and healthcare professionals in remote and austere environments	John McManus; Jose Salinas; Melinda Morton; Charles Lappan; Ron Poropatich	Background: In April 2004, the US Army Medical Department approved the use of the Army Knowledge Online (AKO) electronic e-mail system as a teleconsultation service for remote teledermatology consultations from healthcare providers in Iraq, Kuwait, and Afghanistan to medical subspecialists in the United States. The success of the system has resulted in expansion of the telemedicine program to inc…	2008	Prehosp Disaster Med	23	3	210-6		Original	US to Worldwide, include Iraq and Afghanistan	North America	International	Not specified or Multidisciplinary	-	April 22004 to May 2007	Patients with acute or complex medical conditions requiring specialist consultation across multiple disciplines in remote or austere environments	Both	2337 cases	Primary care provider to specialist	e-mail	Photograph, X-ray	doctor-to-doctor	To describe and evaluate the implementation and effectiveness of a teleconsultation program using the Army Knowledge Online (AKO) email system to support remote medical providers in austere environments by facilitating specialist consultations across multiple disciplines	0
70	The United States Army Ocular Teleconsultation program 2004 through 2009	Michael J Mines; Kraig S Bower; Charles M Lappan; Robert A Mazzoli; Ronald K Poropatich	Purpose: To describe the United States Army Ocular Teleconsultation program and all consultations received from its inception in July 2004 through December 2009. Design: Retrospective, noncomparative, consecutive case series. Methods: All 301 consecutive ocular teleconsultations received were reviewed. The main outcome measures were differential diagnosis, evacuation recommendations, and originat…	2011	Am J Ophthalmol	152	1	126-132	10.1016/j.ajo.2011.01.028	Original	US to Worldwide, include Iraq and Afghanistan	North America	International	Ophthalmology	Acute	July 2004 to December 2009	Patients requiring ocular (eye-related) teleconsultations through the US Army system	Both	301 consultations	Primary care provider to specialist	e-mail	Photograph	doctor-to-doctor	To describe the United States Army Ocular Teleconsultation program and analyze all consultations received	0
71	Paging the worldwide cardiology consultant: the Army Knowledge Online Telemedicine Consultation Program in cardiology	Elden R Rand; Charles M Lappan; Joseph C Lee; James L Furgerson	Background: Global operations place large numbers of military and nonmilitary personnel in austere environments. Aeromedical evacuation for cardiovascular issues is periodically required. The Army Knowledge Online (AKO) Telemedicine Consultation Program was initiated by the Office of the Surgeon General to electronically link deployed medical providers with subspecialty consultants to assist and …	2009	Mil Med	174	11	1144-8	10.7205/milmed-d-00-2309	Original	US to multiple countries in southwest Asia to southeast Asia and the Pacific rim, including the U.S. Navy afloat.	North America	International	Cardiology	Acute	September 2005 to March 2009	Patients with cardiologic problem (ex. electrocardiographic abnormalities, chest pain syndromes, and syncope) in war areas	-	207 consultations	Primary care provider to specialist	e-mail	Photograph, Physiological data (Electrocardiogram)	doctor-to-doctor	To evaluate the effectiveness and utility of the Army Knowledge Online (AKO) Telemedicine Consultation Program in providing cardiology teleconsultation services to deployed medical providers in austere environments, with the aim of supporting clinical decision-making, optimizing medical evacuations, reducing costs, and improving access to subspecialty care	1
72	Deployed provider satisfaction with infectious disease teleconsulation	Thomas Schmidt; Charles M Lappan; Duane R Hospenthal; Clinton K Murray	The Army Knowledge Online provides an e-mail service to assist deployed health care providers with specialty consultation. This performance improvement project evaluated the impact and utility of the infectious disease Army Knowledge Online teleconsultation service. Health care providers using the service from January 2010 through December 2010 were emailed a 9-question survey. The survey sought …	2011	Mil Med	176	12	1417-20	10.7205/milmed-d-11-00237	Original	US	North America	International	Infectology	-	January 2010 through December 2010	Provider who did Infectious Disease Teleconsultation of patients in each army	-	123 consultations	Primary care provider to specialist	e-mail	Photograph, Ultrasound	doctor-to-doctor	To evaluate the impact and utility of the infectious disease Army Knowledge Online teleconsultation service	0
73	Enhanced casualty care from a Global Military Orthopaedic Teleconsultation Program	Brian R Waterman; Matthew D Laughlin; Philip J Belmont Jr; Andrew J Schoenfeld; Mark P Pallis	Background: Since its advent, telemedicine has facilitated access to subspecialty medical care for the treatment of patients in remote and austere settings. The United States military introduced a formal orthopaedic teleconsultation system in 2007, but few reports have explored its scope of practice and efficacy, particularly in a deployed environment during a time of conflict. Methods: All telec…	2014	Injury	45	11	1736-40	10.1016/j.injury.2014.03.012	Original	US to multiple contries especially Afghanistan, Iraq, or with Navy Afloat	North America	International	Orthopaedics	-	April 2009 through December 2012	Patients with orthopaedics problem	- (avarage age is 29.2 years)	597 teleconsultations	Primary care provider to specialist	e-mail	Photograph, X-ray, MRI	doctor-to-doctor	To assess the utilization and impact of orthopaedic teleconsultation in deployed military settings, focusing on access to care and evacuation outcomes	1
74	A hybrid approach to telepathology in Cambodia	Varsha Kadaba; Tho Ly; Serey V Chhut; Nora Hinsch; Gerhard Stauch; James Gollogly	We established a hybrid telepathology network at the Children's Surgical Centre (CSC) in Cambodia, based on store-and-forward communication using iPATH and videoconferencing using Skype. We retrospectively analysed all data from the CSC stored on the iPATH server and reviewed the patient notes over an 8-month period. Of 115 patients for histopathology diagnosis during the study period, 38 cases w…	2013	J Telemed Telecare	19	8	475-8	10.1177/1357633X13512071	Original	Cambodia	Asia	International	Pathology	-	October 2012 to May 2013	Patients for histopathology diagnosis during the study period	Child	38 cases	Specialist to specialist	Web or app-based store-and-forward platforms (iPATH), Web or app-based synchronous platforms (Skype)	Pathological image, X-ray, Real-time video	doctor-to-patient with doctor	To assess a hybrid telepathology network at the Children's Surgical Centre (CSC) in Cambodia	0
75	Diagnosis and management of strabismus using telemedicine	Eugene M Helveston; Daniel E Neely; D Hunter Cherwek; Lynda M Smallwood	This study was undertaken to measure the effect of telemedicine consultation for diagnosis and treatment planning in cases of strabismus. Telemedicine consultation records of all patients on ORBIS Telemedicine Cyber-Sight that resulted in a final diagnosis of superior oblique palsy (SOP), Duane syndrome (DS), and Brown syndrome (BS) were collected. The following were then determined: (1) the clin…	2008	Telemed J e-Health	14	6	531-8	10.1089/tmj.2007.0086	Original	International	International	International	Ophthalmology	Chronic	June 2003 to October 2006	Patients with strabismus (SOP, DS, or BS) referred for teleconsultation via Cyber-Sight from developing countries	Both (Mainly Children but not described there are only children)	269 cases	Specialist to specialist	e-mail	Photograph, MRI, X-ray	doctor-to-doctor	To measure the effect of telemedicine consultation for diagnosis and treatment planning in cases of strabismus	0
76	Virtual Grand Rounds in Dermatology: an 8-year experience in web-based teledermatology	Stephanie W Hu; Henry B B Foong; David J Elpern	Background: Teledermatology utilizes telecommunication technologies for the exchange of dermatologic information across distances. In 2000, we developed the Virtual Grand Rounds in Dermatology (VGRD) as a free, user-friendly platform for dermatologists to present complex dermatologic cases to the international community for clinical feedback, consultation, and continuing education. Methods: VGRD …	2009	Int J Dermatol	48	12	1313-9	10.1111/j.1365-4632.2009.04112.x	Original	46 contries, primarily US and Malaysia	International	International	Dermatology	-	2000 to 2008	Clinicians all dermatologic subspecialties who treat patients with skin problem	Both	344 participating clinicians	Specialist to specialist	Web or app-based store-and-forward platforms (VirtualGrand Roundsin Dermatology; VGRD)	Pathological image, Photograph	doctor-to-doctor	To describes the goals, development, and utility of the VGRD resource to the global community, and updates users to recent, as well as upcoming, innovations to the website	1
77	Two-years' experience with Web-based teleconsulting in dermatology	C Massone; H P Soyer; R Hofmann-Wellenhof; A Di Stefani; G P Lozzi; G Gabier; H Dong; G Argenziano; F Ozdemir; R Fink-Puches; W Salmhofer; I Zalaudek; E Nunzi; H Kerl	A non-commercial teledermatology network based on store-and-forward operation was established in April 2002. The aim was to create an easy-to-use platform for teleconsultation services, where physicians could seek diagnostic advice in dermatology from a pool of expert consultants and where they could present and discuss challenging dermatology cases with special emphasis on diagnosis and therapy.…	2006	J Telemed Telecare	12	2	83-87	10.1258/135763306776084419	Original	45 countries	International	International	Dermatology	-	April 2002 to May 2004	Physicians seeking dermatology advice via teleconsultation	-	783 consultations	Specialist to specialist	Web or app-based store-and-forward platforms	Photograph	doctor-to-doctor	To establish a non-commercial, easy-to-use, store-and-forward teledermatology platform for physicians to obtain diagnostic advice and discuss dermatologic cases, especially regarding diagnosis and therapy	0
78	A web-based telemedicine system for low-resource settings 13 years on: insights from referrers and specialists	Victor Patterson; Richard Wootton	Background: One way to tackle health inequalities in resource-poor settings is to establish links between doctors and health professionals there and specialists elsewhere using web-based telemedicine. One such system run by the Swinfen Charitable Trust has been in existence for 13 years which is an unusually long time for such systems. Objective: We wanted to gain some insights into whether and h…	2013	Glob Health Action	23	6	21465	10.3402/gha.v6i0.21465	Original	15 countries (Australia, Austria, Bangladesh, Canada, Germany, Ireland, New Zealand, UK, US et al)	International	International	Not specified or Multidisciplinary	-	June 2012 to December 2012	Doctors and other health professionals (including non-doctors) in resource-poor settings using the Swinfen Charitable Trust telemedicine system	-	111 cases	Primary care provider to specialist	e-mail	Photograph	doctor-to-doctor	To evaluate the effectiveness of the Swinfen Charitable Trust telemedicine system and explore potential improvements through a survey of users and specialists	0
79	Smartphone teledermoscopy referrals: a novel process for improved triage of skin cancer patients	Alexander Borve; Johan Dahlen Gyllencreutz; Karin Terstappen; Eva Johansson Backman; Anette Aldenbratt; Markus Danielsson; Martin Gillstedt; Carin Sandberg; John Paoli	In this open, controlled, multicentre and prospective observational study, smartphone teledermoscopy referrals were sent from 20 primary healthcare centres to 2 dermatology departments for triage of skin lesions of concern using a smartphone application and a compatible digital dermoscope. The outcome for 816 patients referred via smartphone teledermoscopy was compared with 746 patients referred …	2015	Acta Derm Venereol	95	2	186-90	10.2340/00015555-1906	Original	Sweden	Europe	Domestic	Dermatology	-	January 11 to December 21, 2012	Patients with skin cancer	Adult (18-97 years)	816 patients referred via smartphone teledermoscopy was compared with 746 patients referred via the traditional paper-based system	Primary care provider to specialist	Web or app-based store-and-forward platforms	Photograph, Specialized imaging (dermoscopic image)	doctor-to-doctor	To investigate whether their smartphone Teledermatology referrals could provide faster management of patients with skin cancer and more accurate prioritasation of patients with skin lesions of concern compared to normal paper referrals without images	0
80	Implementing a Doctor-to-Doctor Telemedicine Network to Strengthen Rural Obstetric Care in Japan: Feasibility, Clinical Utility, and Educational Impact	Yoshitsugu Chigusa, Hikaru Imatake, Maya Komatsu, Yoshikazu Ikeda, Haruta Mogami ,Masaki Mandai	Introduction: Japan has experienced a steady decline in live births and maternity facilities, with rural areas particularly affected by shortages of obstetricians and restricted access to perinatal care. Telemedicine has been proposed as a means of bridging these gaps, yet doctor-to-doctor systems remain scarcely reported, especially in obstetrics. This study aimed to evaluate the feasibility, cl…	2026	Cureus	18	1	e102110	10.7759/cureus.102110	Original	Japan	Asia	Domestic	Obsterics	Acute	November 2023 to March 2025	Pregnant women with a rural municipal maternity facility in Japan	Adult	21 teleconsultations, covering 58 cases	Specialist to specialist	Web or app-based synchronous platforms	Ultrasound, Physiological data (Cardiotocography(CTG)), Real-time video	doctor-to-doctor, doctor-to-patient with doctor	To evaluate the feasibility of a teleconsultation system designed to enable real-time collaboration between a tertiary urban center and a rural maternity facility under geographic and resource constraints	0
81	Telemedicine in paediatrics: acceptance and satisfaction from parents' perspective	Sarah Heimbuch, Luisa Tischler, Angelika Beyer, Yvonne Jordan, Nils Pfeuffer, Heiko Krause , Neeltje van den Berg	Background The telemedical networking of children’s clinics of varying sizes and specializations can support healthcare close to home, especially in rural regions with structural limitations. A Regional Tele-Paediatric Network was implemented in Mecklenburg-Western Pomerania and North Brandenburg (innovation fund project RTP-Net). This study examines the question of how participating parents acce…	2025	Gesundheitswesen	87	3	317-323	10.1055/a-2543-3179	Original	Germany	Europe	Domestic	Pediatrics	-	February 2021 to March 2023, December 2023 to February 2024	Parents of paediatric patients	Child	507 cases (403 patients)	Primary care provider to specialist	Web or app-based synchronous platforms	Real-time video	doctor-to-doctor, doctor-to-patient with doctor	To evaluate teleconsultation system in this study and examine how participating parents accepted	1
82	Essential competencies for an effective physician-to-physician teleconsultation	Samane Ghasemi, Tahereh Changiz, Athar Omid	Introduction: The increasing use of teleconsultation deserves attention to highlight the required competencies in planning training and assessment activities. This study aimed to determine the competencies of specialist physicians involved in teleconsultation. Methods: This cross-sectional descriptive study was conducted through the Delphi method. First, a literature review, interviews, and exper…	2025	BMC Medical Education	26	1	11	10.1186/s12909-025-08362-6	Original	Iran	Middle East	Domestic	Not specified or Multidisciplinary	-	February 2024 to March 2025	Specialist physician involved in teleconsultation in Iran	-	55 doctors (66 competencies)	Specialist to specialist	Web or app-based synchronous platforms	Real-time video, Photograph	doctor-to-doctor, doctor-to-patient with doctor	To determine the competencies of specialist physicians involved in teleconsultation by Delphi method	1
83	Policies and Practices of Cross-border Teleconsultation in Japan	Yan Yan, Toshio Naito	Teleconsultation in Japan was initially introduced as a doctor-to-doctor or dentist-to-dentist (D-to-D) service, restricted to non-emergency, follow-up consultations for patients already under medical care and in stable condition. Following the onset of COVID-19 in February 2020 and the resulting restrictions on international travel, demand increased not only for first-time doctor-to-patient (D-t…	2025	Juntendo Medical Journal	71	6	385-388	10.14789/ejmj.JMJ25-0016-P	Original	Japan	Asia	International	Not specified or Multidisciplinary	-	-	Patients from other hospitals seeking teleconsultation at Juntendo University Hospital in Japan	-	-	Primary care provider to specialist	-	Unknown	doctor-to-doctor	To examine the regulatory evolution and implementation challenges of cross-border teleconsultation in Japan	1
84	Strategic competencies for telemedicine physicians: insights from a qualitative study on doctor-to-doctor healthcare delivery in India	G Jabarethina, K C John, I TanyaSruti, R Anitha	Background: An important element in providing high-quality healthcare to the poor is the technology used in telemedicine, which enables patients everywhere to access healthcare. This case study at a telemedicine center of a private tertiary care hospital (PTCH-TC) in India uses a qualitative approach, guided by telemedicine principles, and aims to explore the essential competencies for telemedici…	2025	BMC Health Serv Res	25	1	1482	10.1186/s12913-025-13564-1	Original	India	Asia	Domestic	Not specified or Multidisciplinary	-	February to October 2023, March and July 2024	Specialists and patient-end physicians in a D-to-D telemedicine service	Both	32 cases (12 Specialty doctors, 4 Branch doctors, 14 Patients, 2 Administrators)	Primary care provider to specialist	Web or app-based synchronous platforms	Real-time video	doctor-to-patient with doctor	To explore the essential competencies for telemedicine physicians to effectively deliver specialized healthcare services, to support healthcare providers in enhancing the quality of care offered to society	1
85	Training Needs Analysis on the Conducting Doctor to Doctor Telemedicine Conference/Consultations in Asian Medical Institutions	Kuriko Kudo, Shintaro Ueda, Yukiko Hisada, Aria Kekalih, Makoto Miyazaki, Naoki Nakashima, Tomohiko Moriyama	Healthcare disparities in Asia are severe, and doctor-to-doctor (D-to-D) telemedicine conferences/consultations are effective in reducing the gap in knowledge and skills among medical staff. With the growing need to implement online learning in medical institutions in Asia, training programs for information technology technicians and medical staff are needed to conduct such activities. However, t…	2025	Stud Health Technol Inform	329		1437-1441	10.3233/SHTI251076	Original	14 countries in Asia	Asia	International	Not specified or Multidisciplinary	-	August and December 2023	26 IT engineers and physicians from 18 institutions in 9 countries and 27 participants IT engineers, physicians, and researchers from 24 institutions in 14 countries	-	187 codes	-	Web or app-based synchronous platforms	Real-time video, Photograph	doctor-to-doctor	To identify the specific training needs and technical requirements for IT and medical staff to conduct effective doctor-to-doctor telemedicine activities in Asia	0
86	Inter-Country Doctor-to-Doctor Telemedicine Conferences/Consultations Following COVID-19: A Survey of the National University Hospital Council of Japan	Kuriko Kudo, Yukiko Hisada, Shintaro Ueda, Makoto Kikukawa, Naoki Nakashima, Tomohiko Moriyama	Background: The coronavirus disease 2019 (COVID-19) pandemic has led to the worldwide development of information and communications technology and the widespread use of domestic telemedicine, but the activities and needs of international telemedicine conferences/consultations remain unclear. We examined the experiences, needs, resources, and barriers related to international doctor-to-doctor tele…	2025	Telemedicine Report	6	1	148-161	10.1089/tmr.2025.0015	Original	Japan	International	International	Not specified or Multidisciplinary	-	Novemver 2021	Internationalization Project Team representatives at 43 Japanese national university hospitals	-	86 (47 medical staff in charge of internationalization and 39 technical staff responsible for telecommunications) Internationalization Project Team representatives at 43 Japanese national university hospitals	-	Web or app-based synchronous platforms	Real-time video	doctor-to-doctor	To examine the experiences, needs, resources, and barriers related to international doctor-to-doctor telemedicine following the COVID-19 pandemic in Japanese national university hospitals	0
87	Bridging medical expertise in crisis: The development and implementation of a novel mobile application for Ukrainian physicians during wartime	Ali Dzhemiliev, Alexis G Antunez, Darya Kizub, Kateryna Potapova, Olena Tytarenko, Taras Ivanykovych, Anastasiia Prystaia, Svitlana Bielichenko, Inesa Huivaniuk, Jennifer S Davids, Nelya Melnitchouk	Background: The full-scale invasion disrupted health care in Ukraine, leading to the displacement of physicians and affecting their access to subspecialist consultations. HealUA, a mobile application, was designed to provide secure and timely remote physician-to-physician consultations. We aimed to assess the implementation of the HealUA mobile application for peer-to-peer physician consultations…	2024	Journal of Global Health	14		4245	10.7189/jogh.14.04245	Original	US, Ukraine and 28 other countries	International	International	Not specified or Multidisciplinary	-	May 2022 to May 2024	Physicians who registered and utilized the HealUA mobile application	-	3861 physicians	Primary care provider to specialist	Web or app-based synchronous platforms (The HealUA application)	Real-time video, Photograph	doctor-to-doctor	To assess the implementation of the HealUA mobile application for peer-to-peer physician consultations in Ukraine during the Russian invasion	1
88	Physician-to-Physician eConsultations to Ophthalmologists at an Academic Medical Center	Noha A Sherif, Alice C Lorch, Grayson W Armstrong	Purpose: Physician-to-physician electronic consultation (eConsults) are used across specialties; however, their effectiveness in ophthalmology has not been reported. This study evaluated the feasibility and diagnostic accuracy of a physician-to-physician ophthalmology eConsult program, assessed the timeliness of in-person evaluation, and characterized the clinical questions of non-ophthalmology p…	2024	translational vision science & technology	13	10	13	10.1167/tvst.13.10.13	Original	US	North America	Domestic	Ophthalmology	-	February 2019 to August 2021	Patients for whom an ophthalmology eConsult was requested at Massachusetts Eye and Ear	Both	100 eConsults	Primary care provider to specialist	Web or app-based store-and-forward platforms (The eConsult)	Specialized imaging (eye fundus photograph), Photograph	doctor-to-doctor, doctor-to-patient with doctor	To evaluate the feasibility and diagnostic accuracy of a physician-to physician ophthalmology eConsultprogram, assessed the timeliness of in-person evaluation, and characterized the clinical questions of non ophthalmology providers	1
89	Assessing the usability and reliability of a web-based teledentistry tool for remote diagnosis of oral lesions: a cross-sectional study	Fatemeh Niknam, Maryam Mardani, Peivand Bastani, Azadeh Bashiri, Diep Ha, Asma Sookhakian, Reza Akbari, Roxana Sharifian	Background: Oral mucosa lesions are the third most prevalent oral pathology, following caries and periodontal diseases. Teledentistry offers an effective way to manage patients with these lesions. The accuracy of remote diagnoses and consultations relies heavily on the quality of the information and photos sent to remote specialists. This study aims to evaluate the usability and reliability of a …	2024	BMC Oral Health	24	1	1094	10.1186/s12903-024-04696-7	Original	Iran	Middle East	Domestic	Oral surgery	-	August 2022 to September 2023	Patients with oral mucosal lesion	Adult	109 patients	Specialist to specialist	Web or app-based store-and-forward platforms (OralMedTeledent)	Photograph	doctor-to-doctor	To evaluate the usability and reliability of a teledentistry tool for the remote diagnosis of oral lesions	0
90	Utilization of telemedicine services of institute of national importance in the western region of INDIA: A mixed-method study	Krupal Joshi, Bhautik Modi, Cds Katoch	Introduction: Telemedicine has emerged as a crucial healthcare tool, especially during the COVID-19 pandemic, offering risk-free contactless communication between physicians and patients. In India, the introduction of official guidelines in 2019 and initiatives like the "e-Sanjeevani" national teleconsultation portal have accelerated telemedicine's adoption. However, the utilization and satisfact…	2024	J Family Med Prim Care	13	9	3782-3787	10.4103/jfmpc.jfmpc_56_24	Original	India	Asia	Domestic	Not specified or Multidisciplinary	-	February to December 2022	Patients and healthcare providers utilizing the e-Sanjeevani teleconsultation portal at AIIMS Rajkot	Both	12,442 doctor-to-doctor and 7,876 patient-to-doctor consultations	Primary care provider to specialist	Web or app-based store-and-forward platforms (The e-Sanjeevani system)	Unknown	doctor-to-doctor, patient-to-doctor	To describe the utilization of telemedicine services at the All India Institute of Medical Sciences (AIIMS), Rajkot, an Institutes of National Importanct (INI) in western India, and assess patients' satisfaction with these services	1
91	A Case of Traumatic Hyphema Diagnoses by Telemedicine Between a Remote Island and the Mainland of Tokyo	Eisuke Shimizu, Makoto Kamezaki, Hiroki Nishimura, Shintaro Nakayama, Ikuko Toda	Chichijima Island, part of the Ogasawara Islands in Tokyo, is a remote island with a population of approximately 2,000, served by a few resident general practitioners (GPs). This case report discusses the application of teleophthalmology in managing pediatric ocular trauma on this remote island. A pediatric patient sustained an ocular injury from a badminton shuttlecock and was initially examined…	2024	Cureus	16	7	e65153	10.7759/cureus.65153	Original	Japan	Asia	Domestic	Ophthalmology	Acute	-	A pediatric patient sustained an ocular injury from a badminton shuttlecock	Child	1 case	Primary care provider to specialist	Web or app-based store-and-forward platforms	Specialized imaging (slit-lamp microscope image), Photograph, CT scan	doctor-to-doctor	To underscore the critical role of telemedicine in enhancing healthcare delivery in isolated regions through teleophthalmology	1
92	Global Health Initiatives: International Physician-to-Physician Consultation Programs.	Shlomit Goldberg-Stein, Jerrin Varghese, Jason J Wang, Jonathan Berkowitz, Brittany Armstrong, Melissa Hatcher, David Hirschorn, Matthew Barish	Purpose: The goal of this article is to provide technical and operational blueprints for two successful global telehealth programs. Methods: The authors designed a physician-to-physician consultation program to provide subspecialty expertise to physicians in war-torn Ukraine. Leveraging secure web applications, telehealth platforms, and image-sharing platforms, the authors repeatedly iterated upo…	2024	J Am Coll Radiol	21	8	1239-1247	10.1016/j.jacr.2024.04.023	Original	US, Ukraine	International	International	Radiology, Neurology, Trauma surgery, Orthopaedics	Acute	May 2022 to August 2023 (The Ukraine program), November 2022 to July 2023 (The US Department of State: DOS program)	Physicians in war-torn Ukraine, US Department of State (DOS) employees and families	Both	114 patient consultations (The Ukraine program), 275 patient consultations (The DOS program)	Primary care provider to specialist	E-mail, Web or app-based store-and-forward platforms, Web or app-based synchronous platforms	X-ray, CT scan, MRI, Ultrasound	doctor-to-doctor	To provide technical and operational blueprints for two successful global telehealth programs	0
93	Teleconsultation Using Mobile Phones for Diagnosis and Acute Care of Burn Injuries Among Emergency Physicians: Mixed-Methods Study	Anders Klingberg, Lee Alan Wallis , Marie Hasselberg, Po-Yin Yen, Sara Caroline Fritzell	Background: The referral process in acute care remains challenging in many areas including burn care. Mobile phone apps designed explicitly for medical referrals and consultations could streamline the referral process by using structured templates and integrating features specific to different specialties. However, as these apps are competing with commercial chat services, usability becomes a cru…	2018	JMIR Mhealth Uhealth	6	10	e11076	10.2196/11076	Original	South Africa	Africa	Domestic	Emergency room	Acute	December 2016 and August 2017	Burn patients	-	24 emergencty doctors and 4 burn consultants	Primary care provider to specialist	Web or app-based store-and-forward platforms	Photograph, Picture (Burn diagram)	doctor-to-doctor	To assess the usability of a mobile phone app for remote consultations and referrals of burn injuries	0
94	Mobile Phone-Based Teleconsultation Service Utilization and Associated Factors Among Healthcare Professionals in Primary Hospitals of West Gojjam Zone, Northwest Ethiopia: A Cross-Sectional Study	Mequanint Nakachew Kasie, Habtamu Alganeh Guadie, Kassahun Dessie Gashu	Background: Teleconsultation with a mobile phone is one form of telemedicine which can be easily practiced since most healthcare professionals own mobile phone. Many patients are forced to wait for a while before they get to see a specialist. Patients also forced unnecessary transport and lost their time and money during the referral process. Therefore this study aims to determine the level of mo…	2021	Research Square				10.21203/rs.3.rs-601821/v1	Original	Ethiopia	Africa	Domestic	Not specified or Multidisciplinary	Acute	March 5 to April 25, 2020	Patients from Primary hospitals, the lowest level in Ethiopia three tires health care systems	-	388 healthcare professionals (92% response rate) were involved in the study from 8 primary hospitals	Primary care provider to specialist	phone	None	doctor-to-doctor	To determine the level of mobile phone-based teleconsultation service utilization and identify associated factors among healthcare professionals in primary hospitals	0
95	Exploring Usability Issues of a Smartphone-Based Physician-to-Physician Teleconsultation App in an Orthopedic Clinic: Mixed Methods Study	Songphan Choemprayong, Chris Charoenlap, Krerk Piromsopa	Background: Physician-to-physician teleconsultation has increasingly played an essential role in delivering optimum health care services, particularly in orthopedic practice. In this study, the usability of a smartphone app for teleconsultation among orthopedic specialists was investigated to explore issues informing further recommendations for improvement in the following iterations. Objective: …	2021	JMIR Hum Factors	8	4	e31130	10.2196/31130	Original	Thailand	Asia	Domestic	Orthopaedics	-	-	Patients with orthopaedic problem	-	Five attending physicians in the Department of Orthopedics in a large medical school in Bangkok, Thailand	Specialist to specialist	Web or app-based store-and-forward platforms (MEIDC app)	Photograph, Picture, X-ray	doctor-to-doctor	To explore usability issues emerging from users’ interactions with MEDIC app, a smartphone-based patient-centered physician-to-physician teleconsultation system	0
96	Physician-to-Physician Electronic Consultation: A Tool for the Pediatric Infectious Diseases Specialist to Document Encounters and Quantify Effort	Blanca E Gonzalez, Camille Sabella, Frank P Esper, Heather L Daniels, Carla Saracusa, Jasmine Boutros, Charles B Foster	E-consults replace "curbside" interactions, facilitate provider-specialist communication, document within the medical record, and track relative value units (RVUs). Pediatric infectious diseases (PID) E-consults commonly relate to vaccines, exposures, diagnoses, and treatments. The documented RVU effort of 197 consecutive PID E-consults was equivalent to 70 level 4 new outpatient consults.	2021	J Pediatric Infect Dis Soc	10	3	334-336	10.1093/jpids/piaa041	Original	US	North America	Domestic	Pediatrics	-	11 April 2018 and 22 April 2019	Patients seen in CCC	Child	200 consults	Primary care provider to specialist	Web or app-based store-and-forward platforms (E-consult)	Photograph, Physiological data (Electrocardiogram)	doctor-to-doctor	To review and analyze E-consults provided by the PID service and determine the RVUs generated	1
97	Hippocra: Doctor-to-Doctor TeleDermatology consultation service towards future AI-based Diagnosis System in Japan	Hideaki IMAIZUMI, Akio WATANABE, Hiromi HIRANO, Masatoshi TAKEMURA, Hideyuki KASHIWAGI, Shinichiro MONOBE	In order to create AI-based Diagnosis System for Dermatology as a final goal, we started Doctor-to-Doctor Tele-Dermatology consultation service in Japan as a way to collect alot of dataset of skin diseases. In this paper, we explain the overview of the service and the data format to be training data for machine learning in the future.	2017	IEEE International Conference on Consumer Electronics					Original	Japan	Asia	Domestic	Dermatology	-	Not specified 2015 to 2017, from app launched to publication)	-	-	-	Specialist to specialist	Web or app-based store-and-forward platforms (AI-based Diagnosis system)	Photograph, Picture	doctor-to-doctor	To creat AI-based Diagnosis System for Dermatology as a final goal, they collected a lot of dataset of skin diseased and training data for machine learning	0
98	Patients’ and family caregivers’ perceptions of doctor-to-doctor Patients’ and family caregivers’ perceptions of doctor-to-doctor advice and electronic referral notifications in Alberta	Yong Li, Annabelle Wong	Effective communication between health professionals and patients is essential to patient safety and quality care. Primary care providers seeking specialist advice to manage patients’ conditions in the community has recently been adopted to improve timely access to specialty care and increase the efficacy of the referral process. To understand patients’ and family caregivers’ perceptions on docto…	2021	Patient Experience Journal	8	1	77-87		Original	Canada	North America	Domestic	Not specified or Multidisciplinary	Chronic (Non-urgent)	Nov 1, 2019 and Jan 2, 2020.	Patients and family caregivers living in Alberta	Adult	1422 patients	Primary care provider to specialist	E-mail, phone	Unknown	doctor-to-doctor	To understand patients’ and family caregivers’ perceptions on doctor-to-doctor advice for non-urgent clinical questions and electronic referral communications with patients in Alberta, a mixed method online survey was conducted by Alberta Health Services’ Access Improvement team	0
99	From second to hundredth opinion in medicine: A global consultation platform for physicians	Evan D. Muse, Job G. Godino, Jessa F. Netting, James F. Alexander, Helen J. Moran and Eric J. Topol	Serious medical diagnostic errors lead to adverse patient outcomes and increased healthcare costs. The use of virtual online consultation platforms may lead to better-informed physicians and reduce the incidence of diagnostic errors. Our aim was to assess the usage characteristics of an online, physician-to-physician, no-cost, medical consultation platform, Medscape Consult, from November 2015 th…	2018	NPJ Digit Med	1		55	10.1038/s41746-018-0064-y	Original	171 countries	International	International	Not specified or Multidisciplinary	-	November 2015 through October 2017	Patients and physicians who accessed the Medscape Consult platform	Both	37,706 physician users generated a combined 117,346 presentations and responses	Primary care provider to specialist	Web or app-based store-and-forward platforms (the Medscape Consult)	Unknown	doctor-to-doctor	To assess the usage characteristics of an online, physician-to-physician, no-cost, medical consultation platform, Medscape Consult	1
